# Supplementary material for: Low growth resilience to drought is related to future mortality risk in trees
Source: Nat Commun. 2020 Jan 28;11:545. doi: 10.1038/s41467-020-14300-5 (PMC6987235; doi:10.1038/s41467-020-14300-5)
Supplement: Supplementary file 4 — Supplementary Data 1 [file 41467_2020_14300_MOESM4_ESM.xlsx]

## Sheet: Data 1
species	family	taxonomic group	site	lat	long	article	reference number	ASmort	surviving/now-dead	time span	DBH	period of death
Abies alba Mill.	Pinaceae	gymnosperm	Bistra	45.93	14.3	Bigler et al. 2004	1	--	17/2	1813-1989	38-59	1987
	Pinaceae	gymnosperm	Vesubie3	43.85	7.18	Cailleret et al. 2014	2	--	17/9	1897-2009	19-56	2002-2007
	Pinaceae	gymnosperm	Vesubie6	43.85	7.18	Cailleret et al. 2014	2	--	12/1	1819-2009	31-76	2006
	Pinaceae	gymnosperm	Ventoux_Dvx1	44.17	5.27	Cailleret et al. 2014	2	Bb	12/8	1917-2009	18-40	2003-2006
	Pinaceae	gymnosperm	Ventoux_Dvx2	44.17	5.27	Cailleret et al. 2014	2	Bb	19/11	1920-2009	19-45	2002-2006
	Pinaceae	gymnosperm	Ventoux_Dvx3	44.17	5.27	Cailleret et al. 2014	2	Bb	15/10	1849-2009	16-31	2001-2005
	Pinaceae	gymnosperm	Ventoux_TC	44.17	5.27	Cailleret et al. 2014	2	Bb	158/69	1824-2008	15-50	1997-2006
	Pinaceae	gymnosperm	Issole2	44.97	6.5	Cailleret et al. 2014	2	--	19/8	1820-2009	15-38	2002-2006
	Pinaceae	gymnosperm	Paco_Ezpela_High	42.75	-0.83	Linares and Camarero 2012	3	--	7/3	1888-1999	28-47	1995-1998
	Pinaceae	gymnosperm	Paco_Ezpela_Low	42.75	-0.83	Linares and Camarero 2012	3	--	7/5	1842-2000	38-51	1997-1999
	Pinaceae	gymnosperm	Lopetón	42.77	-0.85	Linares and Camarero 2012	3	--	7/2	1875-1999	26-51	1996-1998
Abies cephalonica Loudon	Pinaceae	gymnosperm	Karpenissi	38.88	21.77	Papadopoulos et al. 2007	4	C	18/10	1820-2004	32-53	1999-2002
	Pinaceae	gymnosperm	Agios_Nikolaos	38.86	21.86	Papadopoulos et al. 2007	4	C	20/5	1857-2004	26-47	2002
Abies concolor (Gordon) Lindl. ex Hildebr.	Pinaceae	gymnosperm	AC_BWM	35.23	-112.18	Kane and Kolb 2014	5	--	25/25	1950-2007	12-54	1995-2006
	Pinaceae	gymnosperm	AC_SIT	33.63	-109.28	Kane and Kolb 2014	5	--	2/2	1950-2004	13-17	1996-2003
	Pinaceae	gymnosperm	AC_SFP	35.31	-111.31	Kane and Kolb 2014	5	--	1/1	1950-2004	19-19	2003
Abies lasiocarpa (Hook.) Nutt.	Pinaceae	gymnosperm	AL_TCLA	40.53	-105.83	Bigler et al. 2007	6	--	4/5	1744-2003	17-28	1943-1992
	Pinaceae	gymnosperm	AL_TCRB	40.53	-105.83	Bigler et al. 2007	6	--	11/12	1714-2003	16-35	1920-2001
	Pinaceae	gymnosperm	AL_CCLA	40.52	-105.77	Bigler et al. 2007	6	--	1/1	1788-2003	18-22	1962
	Pinaceae	gymnosperm	AL_CCRB	40.52	-105.8	Bigler et al. 2007	6	--	3/1	1602-2003	17-35	1979
	Pinaceae	gymnosperm	AL_CCRA	40.52	-105.78	Bigler et al. 2007	6	--	1/1	1753-2003	24-27	1959
	Pinaceae	gymnosperm	AL_PRLA	40.54	-105.78	Bigler et al. 2007	6	--	8/7	1675-2003	13-26	1934-1986
	Pinaceae	gymnosperm	AL_STLB	40.57	-105.81	Bigler et al. 2007	6	--	5/3	1727-2003	22-35	1954-1998
	Pinaceae	gymnosperm	AL_BCLA	40.56	-105.83	Bigler et al. 2007	6	--	11/9	1701-2003	14-29	1920-1971
	Pinaceae	gymnosperm	AL_MPA	40.55	-105.88	Bigler et al. 2007	6	--	8/5	1812-2003	20-35	1939-2001
	Pinaceae	gymnosperm	AL_ZLB	40.53	-105.87	Bigler et al. 2007	6	--	17/12	1728-2003	17-40	1921-2002
	Pinaceae	gymnosperm	AL_ZLA	40.53	-105.88	Bigler et al. 2007	6	--	6/6	1790-2003	17-33	1946-2002
Austrocedrus chilensis (D.Don) Pic.Serm. & Bizzarri	Cupressaceae	gymnosperm	CE1	-41.95	-71.51	Amoroso et al. 2012	7	F	23/13	1904-2005	8-48	1960-1998
	Cupressaceae	gymnosperm	CE2	-41.95	-71.51	Amoroso et al. 2012	7	F	16/14	1908-2005	6-43	1968-1995
	Cupressaceae	gymnosperm	CR1	-41.92	-71.55	Amoroso et al. 2012	7	F	31/8	1928-2005	6-38	1985-2004
	Cupressaceae	gymnosperm	CR2	-41.92	-71.55	Amoroso et al. 2012	7	F	28/11	1914-2005	5-32	1979-2000
	Cupressaceae	gymnosperm	EU1	-41.92	-71.55	Amoroso et al. 2012	7	F	18/18	1899-2005	6-50	1948-2002
	Cupressaceae	gymnosperm	EU2	-41.92	-71.55	Amoroso et al. 2012	7	F	13/13	1930-2005	8-40	1985-1999
	Cupressaceae	gymnosperm	K1	-41.92	-71.55	Amoroso et al. 2012	7	F	11/18	1906-2005	5-45	1960-1999
	Cupressaceae	gymnosperm	PP1	-41.93	-71.55	Amoroso et al. 2012	7	F	35/15	1913-2005	5-49	1963-2002
	Cupressaceae	gymnosperm	PP2	-41.93	-71.55	Amoroso et al. 2012	7	F	23/44	1895-2005	5-38	1959-2001
	Cupressaceae	gymnosperm	PP4	-41.93	-71.55	Amoroso et al. 2012	7	F	20/7	1900-2005	3-44	1967-1995
	Cupressaceae	gymnosperm	RQ1	-41.92	-71.57	Amoroso et al. 2012	7	F	13/29	1890-2005	6-51	1951-2000
	Cupressaceae	gymnosperm	RQ2	-41.92	-71.57	Amoroso et al. 2012	7	F	12/19	1889-2005	5-45	1966-1998
	Cupressaceae	gymnosperm	Centinela	-40.73	-71.1	Villalba and Veblen 1998	8	--	19/6	1540-2002	NA	1938-1957
	Cupressaceae	gymnosperm	Confluencia	-40.7	-71.13	Villalba and Veblen 1998	8	--	17/28	1767-1989	NA	1940-1957
	Cupressaceae	gymnosperm	Paso del viento	-40.7	-71.15	Villalba and Veblen 1998	8	--	7/6	1679-1991	NA	1942-1958
Castanea sativa Mill.	Fagaceae	angiosperm	Eisack Valley	46.68	11.59	Waldboth and Oberhuber 2009	9	F	17/21	1836-2005	65-176	1969-2002
Fagus sylvatica L.	Fagaceae	angiosperm	Borsberg	51	13.9	Gillner et al. 2013	10	F	40/18	1846-2009	21-92	1981-2006
Nothofagus dombeyi (Mirb.) Oerst.	Nothofagaceae	angiosperm	Cerro Otto	-41.15	-71.4	Suárez et al. 2004	11	--	43/46	1875-2000	11-57	1997
Picea abies (L.) H.Karst.	Pinaceae	gymnosperm	DP1	63	44.17	Aakala and Kuuluvainen 2011	12	Bb	13/17	1745-2007	13-34	1998-2002
	Pinaceae	gymnosperm	DP2	63	44.17	Aakala and Kuuluvainen 2011	12	Bb	12/13	1752-2007	13-34	2000-2005
	Pinaceae	gymnosperm	DP3	63	44.17	Aakala and Kuuluvainen 2011	12	Bb	13/13	1762-2007	11-32	1999-2004
	Pinaceae	gymnosperm	DP4	63	44.17	Aakala and Kuuluvainen 2011	12	Bb	8/8	1758-2007	11-41	2000-2004
	Pinaceae	gymnosperm	DP5	63	44.17	Aakala and Kuuluvainen 2011	12	Bb	10/12	1833-2007	13-29	1998-2006
	Pinaceae	gymnosperm	Sipoo201	60.43	25.28	Mäkinen et al. 2001	13	--	14/7	1877-1997	NA	1976-1996
	Pinaceae	gymnosperm	Sipoo202	60.45	25.2	Mäkinen et al. 2001	13	--	10/5	1888-1997	NA	1988-1996
	Pinaceae	gymnosperm	Sipoo203	60.47	25.23	Mäkinen et al. 2001	13	--	16/8	1858-1997	NA	1987-1996
	Pinaceae	gymnosperm	Sipoo204	60.47	25.23	Mäkinen et al. 2001	13	--	11/4	1849-1997	NA	1990-1994
	Pinaceae	gymnosperm	Sipoo205	60.45	25.2	Mäkinen et al. 2001	13	--	30/14	1866-1997	NA	1986-1996
	Pinaceae	gymnosperm	Hollola206	61.03	25.71	Makinen et al. 2001	13	--	7/2	1934-1997	NA	1994
	Pinaceae	gymnosperm	Hollola207	61.05	25.72	Mäkinen et al. 2001	13	--	6/3	1944-1997	NA	1991-1996
	Pinaceae	gymnosperm	Hollola208	61.03	25.78	Mäkinen et al. 2001	13	--	6/3	1946-1997	NA	1993-1995
	Pinaceae	gymnosperm	Merimasku	60.51	21.84	Mäkinen et al. 2001	13	--	19/12	1933-1997	NA	1982-1996
	Pinaceae	gymnosperm	Lammi	60.9	25.08	Mäkinen et al. 2001	13	--	25/12	1908-1997	NA	1985-1995
Picea engelmannii Parry ex Engelm.	Pinaceae	gymnosperm	PE_TCRA	40.53	-105.83	Bigler et al. 2007	6	--	3/3	1522-2003	23-52	1927-2001
	Pinaceae	gymnosperm	PE_TCLA	40.53	-105.83	Bigler et al. 2007	6	--	2/2	1717-2003	16-40	1953-1957
	Pinaceae	gymnosperm	PE_TCLB	40.55	-105.83	Bigler et al. 2007	6	--	4/2	1773-2003	22-36	1999-2002
	Pinaceae	gymnosperm	PE_CCLB	40.53	-105.78	Bigler et al. 2007	6	--	3/4	1771-2003	18-58	1961-1997
	Pinaceae	gymnosperm	PE_CCRA	40.52	-105.78	Bigler et al. 2007	6	--	11/1	1519-2003	18-45	1962
	Pinaceae	gymnosperm	PE_PRLA	40.54	-105.78	Bigler et al. 2007	6	--	4/3	1522-2003	27-52	1952-1997
	Pinaceae	gymnosperm	PE_PRLB	40.54	-105.78	Bigler et al. 2007	6	--	8/7	1515-2003	20-62	1927-1993
	Pinaceae	gymnosperm	PE_STLB	40.57	-105.81	Bigler et al. 2007	6	--	1/1	1770-2003	21-22	1978
	Pinaceae	gymnosperm	PE_BCLA	40.56	-105.83	Bigler et al. 2007	6	--	11/5	1691-2003	19-34	1937-1995
	Pinaceae	gymnosperm	PE_MPA	40.55	-105.88	Bigler et al. 2007	6	--	13/8	1699-2003	20-77	1956-2002
	Pinaceae	gymnosperm	PE_MPB	40.54	-105.9	Bigler et al. 2007	6	--	15/3	1532-2003	20-49	1943-1985
	Pinaceae	gymnosperm	PE_ZLB	40.53	-105.87	Bigler et al. 2007	6	--	2/1	1734-2003	22-61	1960
	Pinaceae	gymnosperm	PE_ZLA	40.53	-105.88	Bigler et al. 2007	6	--	11/9	1754-2003	21-56	1975-1990
Pinus contorta Douglas ex Loudon	Pinaceae	gymnosperm	Col_M6	40.04	-107.45	Smith et al. 2012	14	Bb	12/18	1886-2008	13-39	1974-1993
	Pinaceae	gymnosperm	Col_P1	40.13	-105.82	Smith et al. 2012	14	Bb	9/24	1803-2008	8-36	1978-2004
	Pinaceae	gymnosperm	Col_M3	40.24	-106.59	Smith et al. 2012	14	Bb	1/12	1776-2008	21-59	1980-2007
Pinus flexilis E.James	Pinaceae	gymnosperm	PF_SFP	35.31	-111.31	Kane and Kolb 2014	5	--	16/16	1950-2006	12-58	1995-2005
	Pinaceae	gymnosperm	PF_SIT	33.63	-109.28	Kane and Kolb 2014	5	--	8/8	1950-2006	12-47	1996-2005
	Pinaceae	gymnosperm	Col_P3	40.19	-106	Smith et al. 2012	14	--	5/15	1876-2008	10-36	1974-2004
Pinus halepensis Mill.	Pinaceae	gymnosperm	Yatir forest	31.33	35.05	Klein unpub.	--	--	18/11	1972-2009	9-27	2006-2007
	Pinaceae	gymnosperm	Lahav	31.37	34.85	Dorman et al. 2005	15	--	8/20	1962-2012	16-26	2004-2009
Pinus ponderosa Douglas ex C.Lawson	Pinaceae	gymnosperm	Flagstaff_1	34.92	-111.53	Kane and Kolb 2010	16	Bb	4/4	1971-2007	17-50	1999-2006
	Pinaceae	gymnosperm	Flagstaff_139	35.3	-111.42	Kane and Kolb 2010	16	Bb	4/4	1971-2006	20-51	2002-2005
	Pinaceae	gymnosperm	Flagstaff_214	35.12	-111.9	Kane and Kolb 2010	16	Bb	4/4	1971-2006	17-36	2002-2005
	Pinaceae	gymnosperm	Flagstaff_243	34.05	-111.45	Kane and Kolb 2010	16	Bb	4/4	1971-2004	20-29	2000-2003
	Pinaceae	gymnosperm	Flagstaff_276	34.98	-111.92	Kane and Kolb 2010	16	Bb	2/2	1971-2004	15-33	2001-2003
	Pinaceae	gymnosperm	Flagstaff_278	34.97	-111.83	Kane and Kolb 2010	16	Bb	3/3	1971-2007	22-35	2004-2006
	Pinaceae	gymnosperm	Flagstaff_280	34.97	-111.68	Kane and Kolb 2010	16	Bb	4/4	1971-2007	18-40	2000-2006
Pinus sibirica Du Tour	Pinaceae	gymnosperm	BI2012	54.13	88.75	Kharuk et al. 2013	17	Bb	28/19	1774-2011	18-53	1997-2009
Pinus sylvestris L.	Pinaceae	gymnosperm	Gliswald Gamsen	46.29	7.93	Bigler et al. 2006	18	C	25/22	1882-2001	8-30	1989-2000
	Pinaceae	gymnosperm	Rohrberg Eyholz	46.29	7.93	Bigler et al. 2006	18	C	27/25	1869-2000	11-31	1987-1997
	Pinaceae	gymnosperm	Valsain	40.86	-4.01	Gea-Izquierdo et al. 2014	19	--	17/17	1905-2012	42-108	1976-2011
	Pinaceae	gymnosperm	Valsain_high	40.84	-4.06	Gea-Izquierdo et al. 2014	19	--	17/17	1775-2011	32-76	1986-2010
	Pinaceae	gymnosperm	Arcalis_dry	42.37	1.18	Hereş et al. 2012	20	--	19/25	1951-2008	25-42	1994-2007
	Pinaceae	gymnosperm	Prades_dry	41.33	1.02	Hereş et al. 2012	20	--	19/14	1951-2008	21-43	1997-2007
	Pinaceae	gymnosperm	Tschirgant	47.2	10.84	Oberhuber et al. 2001	21	M	108/58	1778-1995	9-25	1958-1995
	Pinaceae	gymnosperm	Pfynwald	46.28	7.57	Rohner unpub.	--	--	54/54	1866-2007	8-27	1981-2006
	Pinaceae	gymnosperm	Solano_de_la_Vega_High	40.36	-0.71	Sangüesa-Barreda et al. 2013	22	M	13/2	1912-2008	15-32	1992-1996
	Pinaceae	gymnosperm	Solano_de_la_Vega_Low	40.36	-0.71	Sangüesa-Barreda et al. 2013	22	M	31/3	1935-2008	13-32	2000-2006
	Pinaceae	gymnosperm	Puerto de Gúdar_Low	40.35	-0.71	Sangüesa-Barreda et al. 2013	22	M	16/3	1900-2008	16-31	2002-2003
	Pinaceae	gymnosperm	Puerto de Gúdar_High	40.35	-0.71	Sangüesa-Barreda et al. 2013	22	M	17/5	1942-2008	16-30	1993-2001
Populus tremuloides Michx.	Salicaceae	angiosperm	PT_BWM	35.23	-112.18	Kane and Kolb 2014	5	--	7/7	1950-2007	10-31	1998-2006
	Salicaceae	angiosperm	PT_SIT	35.31	-111.31	Kane and Kolb 2014	5	--	5/5	1950-2005	13-22	2000-2004
	Salicaceae	angiosperm	PT_SFP	33.63	-109.28	Kane and Kolb 2014	5	--	49/49	1950-2007	16-47	1995-2006
Pseudotsuga menziesii (Mirb.) Franco	Pinaceae	gymnosperm	PM_SIT	33.63	-109.28	Kane and Kolb 2014	5	--	30/30	1950-2006	10-61	1997-2005
	Pinaceae	gymnosperm	PM_SFP	35.31	-111.31	Kane and Kolb 2014	5	--	32/32	1950-2006	11-113	1995-2005
	Pinaceae	gymnosperm	PM_BWM	35.23	-112.18	Kane and Kolb 2014	5	--	8/8	1950-2009	22-49	1998-2005
Quercus cerris L.	Fagaceae	angiosperm	Vojvodina	45.47	19.17	Stojanovic et al. 2015	23	--	9/10	1912-2014	NA	2011-2012
Quercus pyrenaica Willd.	Fagaceae	angiosperm	QP_Valsain	40.87	-4	Gea-Izquierdo et al. 2014	19	--	18/12	1838-2011	31-81	2002-2010
Quercus robur L.	Fagaceae	angiosperm	Cigonca	46.35	15.58	Levanič et al. 2011	24	--	5/5	1879-2003	24-55	2000-2002
	Fagaceae	angiosperm	Chojnow_Forest_District	52.02	21.08	Tulik 2014	25	--	11/5	1972-2009	12-27	2007
Quercus rubra L.	Fagaceae	angiosperm	Red_Star-Ozarks	35.88	-93.52	Haavik et al. 2011	26	Wb	96/17	1898-2007	14-51	1976-2006
	Fagaceae	angiosperm	Mule_Farm-Ozarks	35.78	-93.81	Haavik et al. 2011	26	Wb	98/27	1870-2007	22-62	1990-2006
	Fagaceae	angiosperm	Ozarks-Cowell	35.85	-93.13	Haavik et al. 2011	26	Wb	97/17	1897-2007	16-44	1978-2003
	Fagaceae	angiosperm	Ozarks-Stack_Rock	35.87	-92.92	Haavik et al. 2011	26	Wb	99/19	1887-2007	18-46	1977-2006
	Fagaceae	angiosperm	Ouachitas-Dry_Creek_Mountain	35.05	-93.87	Haavik et al. 2011	26	Wb	98/12	1893-2007	18-51	1988-2006
	Fagaceae	angiosperm	Ouachitas-Flatside	35.05	-92.91	Haavik et al. 2011	26	Wb	96/18	1928-2007	18-44	1988-2006
	Fagaceae	angiosperm	Ouachitas-Talimena	34.67	-94.45	Haavik et al. 2011	26	Wb	100/19	1871-2007	14-41	1995-2006
