# Supplementary material for: Low growth resilience to drought is related to future mortality risk in trees
Source: Nat Commun. 2020 Jan 28;11:545. doi: 10.1038/s41467-020-14300-5 (PMC6987235; doi:10.1038/s41467-020-14300-5)
Supplement: Supplementary file 5 — Supplementary Data 2 [file 41467_2020_14300_MOESM5_ESM.xlsx]

## Sheet: Data 2
species	site	SPEI window	drought year	SPEI value	Aridity Index
Abies alba Mill.	Bistra	SPEI22_08	1950	-1.2	1.92
	Vesubie3	SPEI4_07	1982	-1.73	0.61
	Vesubie6	SPEI19_10	1986	-1.35	0.61
	Ventoux_Dvx1	SPEI3_07	1986	-1.64	1.28
	Ventoux_Dvx2	SPEI3_07	1986	-1.64	1.28
	Ventoux_Dvx3	SPEI1_06	1986	-0.96	1.28
	Ventoux_TC	SPEI3_07	1986	-1.64	1.28
	Issole2	SPEI11_07	1965	-1.51	1.27
	Paco_Ezpela_High	SPEI3_08	1967	-1.84	0.7
	Paco_Ezpela_Low	SPEI2_07	1986	-2.04	0.7
	Lopetón	SPEI2_07	1986	-2.04	0.72
Abies cephalonica Loudon	Karpenissi	SPEI2_06	1988	-1.73	0.66
	Agios_Nikolaos	SPEI2_06	1988	-1.73	0.71
Abies concolor (Gordon) Lindl. ex Hildebr.	AC_BWM	SPEI8_07	1963	-1.6	0.31
	AC_SIT	SPEI9_07	1971	-2.14	0.34
	AC_SFP	SPEI10_08	1974	-1.75	0.15
Abies lasiocarpa (Hook.) Nutt.	AL_TCLA	SPEI8_06	1920*	-1.92	0.57
	AL_TCRB	SPEI1_10	1934	-1.73	0.57
	AL_CCLA	SPEI1_06	1925*	-1.58	0.52
	AL_CCRB	SPEI6_07	1955*	-1.79	0.55
	AL_CCRA	SPEI24_07	1940	-1.58	0.54
	AL_PRLA	SPEI5_06	1920*	-1.62	0.52
	AL_STLB	SPEI6_07	1920*	-1.59	0.51
	AL_BCLA	SPEI5_06	1919	-2.1	0.53
	AL_MPA	SPEI11_08	1920*	-1.76	0.55
	AL_ZLB	SPEI10_07	1920*	-1.6	0.58
	AL_ZLA	SPEI10_07	1934	-1.6	0.56
Austrocedrus chilensis (D.Don) Pic.Serm. & Bizzarri	CE1	SPEI4_07	1922	-1.32	0.83
	CE2	SPEI6_08	1937	-1.63	0.83
	CR1	SPEI3_07	1953	-1.62	0.88
	CR2	SPEI4_07	1953	-1.56	0.88
	EU1	SPEI4_07	1953	-1.56	0.88
	EU2	SPEI3_07	1953	-1.62	0.88
	K1	SPEI4_07	1922	-1.32	0.88
	PP1	SPEI5_08	1953	-1.67	0.87
	PP2	SPEI4_07	1922	-1.32	0.87
	PP4	SPEI5_08	1953	-1.67	0.87
	RQ1	SPEI5_08	1953*	-1.7	0.9
	RQ2	SPEI4_07	1953	-1.56	0.9
	Centinela	SPEI5_09	1906	-1.73	0.6
	Confluencia	SPEI20_09	1908	-1.22	0.6
	Paso del viento	SPEI6_09	1908	-1.78	0.61
Castanea sativa Mill.	Eisack Valley	SPEI8_07	1952	-1.88	0.86
Fagus sylvatica L.	Borsberg	SPEI3_07	1964	-1.91	0.76
Nothofagus dombeyi (Mirb.) Oerst.	Cerro Otto	SPEI6_09	1956	-1.45	0.81
Picea abies (L.) H.Karst.	DP1	SPEI4_10	1975	-1.5	1.02
	DP2	SPEI4_10	1975	-1.5	1.02
	DP3	SPEI3_09	1967	-1.74	1.02
	DP4	SPEI3_09	1967	-1.74	1.02
	DP5	SPEI2_10	1975*	-1.47	1.02
	Sipoo201	SPEI5_09	1955	-1.62	0.97
	Sipoo202	SPEI5_09	1955	-1.62	0.97
	Sipoo203	SPEI3_09	1955	-1.99	0.96
	Sipoo204	SPEI2_08	1973	-1.83	0.96
	Sipoo205	SPEI4_09	1955	-1.99	0.97
	Hollola206	SPEI1_08	1956*	-1.86	0.92
	Hollola207	SPEI2_09	1951	-1.78	0.92
	Hollola208	SPEI1_07	1973	-1.57	0.91
	Merimasku	SPEI1_10	1959*	-1.47	0.95
	Lammi	SPEI1_07	1973	-1.56	0.93
Picea engelmannii Parry ex Engelm.	PE_TCRA	SPEI2_06	1920*	-2.52	0.57
	PE_TCLA	SPEI2_07	1920*	-1.54	0.57
	PE_TCLB	SPEI9_06	1967*	-2.11	0.55
	PE_CCLB	SPEI3_07	1920*	-2.07	0.54
	PE_CCRA	SPEI2_06	1920*	-1.58	0.54
	PE_PRLA	SPEI3_10	1935*	-1.74	0.52
	PE_PRLB	SPEI9_10	1920*	-1.45	0.52
	PE_STLB	SPEI8_08	1954	-1.63	0.51
	PE_BCLA	SPEI17_07	1935	-1.83	0.53
	PE_MPA	SPEI13_09	1935*	-1.76	0.55
	PE_MPB	SPEI3_06	1920*	-2.39	0.58
	PE_ZLB	SPEI6_07	1931	-1.04	0.58
	PE_ZLA	SPEI22_07	1954	-2	0.56
Pinus contorta Douglas ex Loudon	Col_M6	SPEI1_06	1957*	-1.51	0.38
	Col_P1	SPEI5_06	1967*	-1.66	0.39
	Col_M3	SPEI2_10	1952	-2.27	0.47
Pinus flexilis E.James	PF_SFP	SPEI12_07	1974	-2.01	0.15
	PF_SIT	SPEI10_07	1971	-1.95	0.34
	Col_P3	SPEI15_07	1963	-1.85	0.4
Pinus halepensis Mill.	Yatir forest	SPEI5_06	1978	-1.64	0.14
	Lahav	SPEI14_10	1970	-1.19	0.14
Pinus ponderosa Douglas ex C.Lawson	Flagstaff_1	SPEI10_10	1989	-1.24	0.35
	Flagstaff_139	SPEI1_08	1996	-1.63	0.21
	Flagstaff_214	SPEI1_09	1989	-1.42	0.31
	Flagstaff_243	SPEI1_08	1977*	-1.65	0.32
	Flagstaff_276	SPEI1_06	1977*	-1.12	0.31
	Flagstaff_278	SPEI1_08	1985	-1.45	0.32
	Flagstaff_280	SPEI8_10	1989	-1.32	0.32
Pinus sibirica Du Tour	BI2012	SPEI2_07	1969	-1.31	0.92
Pinus sylvestris L.	Gliswald Gamsen	SPEI12_07	1954	-1.37	0.92
	Rohrberg Eyholz	SPEI13_08	1944	-2.15	0.92
	Valsain	SPEI4_08	1965	-1.91	0.52
	Valsain_high	SPEI2_06	1965	-1.87	0.61
	Arcalis_dry	SPEI9_08	1980	-1.3	0.78
	Prades_dry	SPEI14_09	1958	-1.96	0.55
	Tschirgant	SPEI3_06	1941	-1.78	1.13
	Pfynwald	SPEI9_07	1949	-1.94	0.94
	Solano_de_la_Vega_High	SPEI2_07	1967	-1.3	0.43
	Solano_de_la_Vega_Low	SPEI2_07	1967	-1.3	0.43
	Puerto de Gúdar_Low	SPEI12_08	1965	-1.37	0.43
	Puerto de Gúdar_High	SPEI1_06	1978	-0.89	0.43
Populus tremuloides Michx.	PT_BWM	SPEI7_07	1963	-1.53	0.31
	PT_SIT	SPEI9_07	1974	-1.47	0.15
	PT_SFP	SPEI8_07	1971	-2.07	0.34
Pseudotsuga menziesii (Mirb.) Franco	PM_SIT	SPEI13_07	1971	-2.12	0.34
	PM_SFP	SPEI17_07	1963	-1.56	0.15
	PM_BWM	SPEI14_07	1963	-1.89	0.31
Quercus cerris L.	Vojvodina	SPEI11_06	1972	-1.85	0.57
Quercus pyrenaica Willd.	QP_Valsain	SPEI15_09	1965	-1.87	0.54
Quercus robur L.	Cigonca	SPEI1_06	1977	-1.65	1.2
	Chojnow_Forest_District	SPEI14_08	1984	-1.53	0.61
Quercus rubra L.	Red_Star-Ozarks	SPEI1_06	1953	-2.02	0.88
	Mule_Farm-Ozarks	SPEI1_06	1953	-2.02	0.87
	Ozarks-Cowell	SPEI19_10	1964	-1.96	0.87
	Ozarks-Stack_Rock	SPEI2_06	1966	-1.47	0.86
	Ouachitas-Dry_Creek_Mountain	SPEI14_07	1954	-1.89	0.81
	Ouachitas-Flatside	SPEI4_08	1954	-1.58	0.87
	Ouachitas-Talimena	SPEI2_06	1964	-1.71	0.96
